# Supplementary material for: COVID-19 Racism and Chinese American Families’ Mental Health: A Comparison between 2020 and 2021
Source: Int J Environ Res Public Health. 2023 Apr 7;20(8):5437. doi: 10.3390/ijerph20085437 (PMC10138552; doi:10.3390/ijerph20085437)
Supplement: Supplementary file 1 [file ijerph-20-05437-s001.zip]

Archive with 1 entries (1 files):
- ijerph-2274658-supplementary.pdf
